# Supplementary material for: The Challenging Life of Mutators: How Pseudomonas aeruginosa Survives between Persistence and Evolution in Cystic Fibrosis Lung
Source: Microorganisms. 2024 Oct 11;12(10):2051. doi: 10.3390/microorganisms12102051 (PMC11509988; doi:10.3390/microorganisms12102051)
Supplement: Supplementary file 1 [file microorganisms-12-02051-s001.zip]

Archive with 2 entries (2 files):
- Supplementary_Table 2.pdf
- Supplementary_Table 1.pdf
